# Supplementary material for: A new species of Thinouia (Paullinieae, Sapindaceae) from the Amazon and its phylogenetic placement
Source: PhytoKeys. 2020 Oct 28;165:115–26. doi: 10.3897/phytokeys.165.57341 (PMC7642129; doi:10.3897/phytokeys.165.57341)
Supplement: XML Treatment for Thinouia cazumbensis [file phytokeys.165.57341-treatment1.xml]

<!DOCTYPE tp:taxon-treatment
  PUBLIC "-//TaxonX//DTD Taxonomic Treatment Publishing DTD v0 20100105//EN" "tax-treatment-NSO.dtd">
<tp:taxon-treatment xmlns:tp="http://www.plazi.org/taxpub"><tp:treatment-meta><kwd-group><label>Taxon classification</label><kwd><named-content xmlns:xlink="http://www.w3.org/1999/xlink" content-type="kingdom">Plantae</named-content></kwd><kwd><named-content xmlns:xlink="http://www.w3.org/1999/xlink" content-type="order">Sapindales</named-content></kwd><kwd><named-content xmlns:xlink="http://www.w3.org/1999/xlink" content-type="family">Sapindaceae</named-content></kwd></kwd-group><mixed-citation publication-type="journal"><person-group><name><surname>Medeiros</surname><given-names>Herison</given-names></name><name><surname>Lopes</surname><given-names>Jenifer de Carvalho</given-names></name><name><surname>Acevedo-Rodríguez</surname><given-names>Pedro</given-names></name><name><surname>Forzza</surname><given-names>Rafaela Campostrini</given-names></name></person-group><article-title>A new species of <italic><tp:taxon-name><tp:taxon-name-part taxon-name-part-type="genus" reg="Thinouia">Thinouia</tp:taxon-name-part></tp:taxon-name></italic> (<tp:taxon-name><tp:taxon-name-part taxon-name-part-type="tribe">Paullinieae</tp:taxon-name-part></tp:taxon-name>, <tp:taxon-name><tp:taxon-name-part taxon-name-part-type="genus" reg="Sapindaceae">Sapindaceae</tp:taxon-name-part></tp:taxon-name>) from the Amazon and its phylogenetic placement</article-title><source>PhytoKeys</source><day>28</day><month>10</month><year>2020</year><volume>165</volume><fpage>115</fpage><lpage>126</lpage><pub-id pub-id-type="doi">10.3897/phytokeys.165.57341</pub-id></mixed-citation></tp:treatment-meta><tp:nomenclature><tp:taxon-name><object-id xmlns:xlink="http://www.w3.org/1999/xlink" content-type="arpha" xlink:type="simple">767D9AA5-E898-5F21-BB0B-18F0CBADF2B7</object-id>
              <tp:taxon-name-part taxon-name-part-type="genus" reg="Thinouia">Thinouia</tp:taxon-name-part>
              <tp:taxon-name-part taxon-name-part-type="species" reg="cazumbensis">cazumbensis</tp:taxon-name-part>
              <object-id xmlns:xlink="http://www.w3.org/1999/xlink" content-type="ipni" xlink:type="simple">urn:lsid:ipni.org:names:77212573-1</object-id>
            </tp:taxon-name><tp:taxon-authority>Medeiros</tp:taxon-authority><tp:taxon-status xmlns:xlink="http://www.w3.org/1999/xlink" xlink:type="simple">sp. nov.</tp:taxon-status><xref ref-type="fig" rid="F2">Figure 2</xref></tp:nomenclature><tp:treatment-sec sec-type="diagnosis" id="SECID0ENIAE"><title>Diagnosis.</title><p>The new species differs from <italic><tp:taxon-name><tp:taxon-name-part taxon-name-part-type="genus" reg="Thinouia">Thinouia</tp:taxon-name-part> <tp:taxon-name-part taxon-name-part-type="species" reg="trifoliata">trifoliata</tp:taxon-name-part></tp:taxon-name></italic> by the 5-lobed floral disc, fruits with trichomes and basal petal appendages smaller than the petals, versus annular disc, glabrous fruits and marginal petal appendages larger than the petals.</p><fig id="F2" position="float" orientation="portrait"><object-id xmlns:xlink="http://www.w3.org/1999/xlink" content-type="doi" xlink:type="simple">10.3897/phytokeys.165.57341.figure2</object-id><object-id xmlns:xlink="http://www.w3.org/1999/xlink" content-type="arpha" xlink:type="simple">4B2746A2-27E0-50DA-A705-9C9779DD9DC5</object-id><label>Figure 2.</label><caption><p><italic><tp:taxon-name><tp:taxon-name-part taxon-name-part-type="genus" reg="Thinouia">Thinouia</tp:taxon-name-part> <tp:taxon-name-part taxon-name-part-type="species" reg="cazumbensis">cazumbensis</tp:taxon-name-part></tp:taxon-name></italic><bold>A</bold> fruiting branch <bold>B</bold> detail of leaf, abaxial view <bold>C</bold> racemiform inflorescence with a pair of basal tendrils <bold>D</bold> detail of inflorescence (cincinnus) <bold>E</bold> flower with removed petals showing a 5-lobed nectary disc <bold>F</bold> detail of fruit <bold>G</bold> infructescence (<bold>A–G</bold>) from H. Medeiros 3401 (RB). Photos by H. Medeiros.</p></caption><graphic xmlns:xlink="http://www.w3.org/1999/xlink" xlink:href="phytokeys-165-115-g002.jpg" position="float" orientation="portrait" xlink:type="simple" id="oo_468766.jpg"><uri content-type="original_file" xlink:type="simple">https://binary.pensoft.net/fig/468766</uri></graphic></fig></tp:treatment-sec><tp:treatment-sec sec-type="material" id="SECID0EGKAE"><title>Type.</title><p>Brazil. Acre. Sena Madureira. Reserva Extrativista do Cazumbá-Iracema, Núcleo Cazumbá, castanhal coletivo, floresta ombrófila aberta com bambu, <named-content xmlns:xlink="http://www.w3.org/1999/xlink" content-type="dwc:verbatimCoordinates" xlink:type="simple"><named-content content-type="geo-json" specific-use="{&#34;type&#34;:&#34;Point&#34;,&#34;coordinates&#34;:[-68.939722,-9.141667]}" id="NCID0EPKAE" xlink:type="simple">9°8'30"S, 68°56'23"W</named-content></named-content>, 20 Jul 2018, <italic>H. Medeiros, M. Silveira &amp; E.M. Soares 3401</italic>, (holotype RB!; isotypes: INPA!, SPF!, UFACPZ!, US!).</p></tp:treatment-sec><tp:treatment-sec sec-type="description" id="SECID0EWKAE"><title>Description.</title><p>Tendrilled liana 6–8 m long; stem puberulent, with yellowish to whitish indumentum, lenticellate; cross section simple, cylindrical. Leaves trifoliolate; stipules ca. 2 mm long, hirsute-tomentose, linear triangular to lanceolate; petiole 2–8.5 cm long, canaliculate; petiolules of lateral leaflets 0.2–0.8 cm long; leaflets 7–14 × 3–9 cm, oblong to ovate- rhomboidal, apex acute, mucronate, margins entire to dentate-serrate, with 2–4 teeth reduced to inconspicuous glands, ciliate, base truncate, rounded to obtuse, sometimes cuneate on the distal leaflet, glabrous on both surfaces, domatia sometimes in the axils of abaxial secondary veins. Thyrses axillary, racemiform, ca. 8.5–16 cm long, peduncle 1.1–2.8 cm long, rachis of 7.5–16 cm long; numerous cincinnus, sessile. Flowers ca. 2 mm long, pedicel ca. 0.5 mm long; sepals 5, ca. 1 mm long, fused at the base, lobes ovate, acute, glabrous and with prominent veins on the internal surface, external surface villous; petals 5, ca. 1.5 mm long, obovate, obtuse, clawed, villous on the central part and margins, the rest glabrous; petal appendages rudimentary, bifid, smaller than the petals, basally adnate, villous; nectary disc glabrous, 5-lobed, lobes ca. 1 mm long; staminate flower: stamens 8, 1.5 mm long, filaments villous for more than half of their length, anthers glabrous, pistillode ca. 1.5 mm long; pistillate flower: staminodes ca. 1 mm long, pistil ca. 1.5 mm long, style 0.5 mm long, with 3 stigmas, ovary ca. 1 mm long. Fruits ovate, chartaceous, 5–5.5 × 2–2.3 cm; cocci slightly inflated, 1.2–1.4 × 1.1–1.4 cm, including the ca. 2–3 mm long stipe constricted at junction with wing; epicarp densely strigose (simple trichomes of same length) on cocci, strigose on wings; endocarp glabrous. Seeds trigonous ovoid, ca. 6 × 4 mm, basally attached, glabrous, mature embryo not observed.</p><p><italic><tp:taxon-name><tp:taxon-name-part taxon-name-part-type="genus" reg="Thinouia">Thinouia</tp:taxon-name-part> <tp:taxon-name-part taxon-name-part-type="species" reg="cazumbensis">cazumbensis</tp:taxon-name-part></tp:taxon-name></italic> is differentiated from most species of <italic><tp:taxon-name><tp:taxon-name-part taxon-name-part-type="genus" reg="Thinouia">Thinouia</tp:taxon-name-part></tp:taxon-name></italic> by the thyrses axillary, racemiform (Fig. <xref ref-type="fig" rid="F2">2A, C</xref>) and the 5-lobed nectary disc, a character that is unique and for the first time recorded in the genus (Fig. <xref ref-type="fig" rid="F2">2E</xref>). The lobed nectary disc within <italic><tp:taxon-name><tp:taxon-name-part taxon-name-part-type="genus" reg="Thinouia">Thinouia</tp:taxon-name-part></tp:taxon-name></italic> should be further investigated through morpho-anatomical studies to understand how nectaries evolved within the genus.</p></tp:treatment-sec><tp:treatment-sec sec-type="distribution" id="SECID0E5LAE"><title>Distribution and ecology.</title><p><italic><tp:taxon-name><tp:taxon-name-part taxon-name-part-type="genus" reg="Thinouia">Thinouia</tp:taxon-name-part> <tp:taxon-name-part taxon-name-part-type="species" reg="cazumbensis">cazumbensis</tp:taxon-name-part></tp:taxon-name></italic> is known only from the Reserva Extrativista do Cazumbá-Iracema (Fig. <xref ref-type="fig" rid="F3">3</xref>) where it is an infrequent liana that reaches the canopy of the open rainforest with abundant bamboo (<italic><tp:taxon-name><tp:taxon-name-part taxon-name-part-type="genus" reg="Guadua">Guadua</tp:taxon-name-part></tp:taxon-name></italic> spp.) (<xref ref-type="bibr" rid="B17">Silveira 2005</xref>).</p><fig id="F3" position="float" orientation="portrait"><object-id xmlns:xlink="http://www.w3.org/1999/xlink" content-type="doi" xlink:type="simple">10.3897/phytokeys.165.57341.figure3</object-id><object-id xmlns:xlink="http://www.w3.org/1999/xlink" content-type="arpha" xlink:type="simple">05D7CCA7-3E67-5817-BF34-1109F0601074</object-id><label>Figure 3.</label><caption><p>Geographic distribution of <italic><tp:taxon-name><tp:taxon-name-part taxon-name-part-type="genus" reg="Thinouia">Thinouia</tp:taxon-name-part> <tp:taxon-name-part taxon-name-part-type="species" reg="cazumbensis">cazumbensis</tp:taxon-name-part></tp:taxon-name></italic>.</p></caption><graphic xmlns:xlink="http://www.w3.org/1999/xlink" xlink:href="phytokeys-165-115-g003.jpg" position="float" orientation="portrait" xlink:type="simple" id="oo_470587.jpg"><uri content-type="original_file" xlink:type="simple">https://binary.pensoft.net/fig/470587</uri></graphic></fig></tp:treatment-sec><tp:treatment-sec sec-type="phenology" id="SECID0EWNAE"><title>Phenology.</title><p>Collected in flower and fruit during July.</p></tp:treatment-sec><tp:treatment-sec sec-type="etymology" id="SECID0E2NAE"><title>Etymology.</title><p>The epithet <italic><tp:taxon-name><tp:taxon-name-part taxon-name-part-type="genus" reg="Thinouia"/><tp:taxon-name-part taxon-name-part-type="species" reg="cazumbensis">cazumbensis</tp:taxon-name-part></tp:taxon-name></italic> refers to Reserva Extrativista do Cazumbá-Iracema, where the species was collected. In the 1980s, local rubber tappers and extractivists fought against the area becoming a rural settlement and on 19 September 2002 succeeded in getting the area designated as a conservation unit (<xref ref-type="bibr" rid="B7">ICMBio 2007</xref>). Situated in the State of Acre between the municipalities of Sena Madureira and Manoel Urbano, the Reserva Extrativista do Cazumbá-Iracema covers an area of 750,794.70 hectares of the Western Amazon Corridor, one of the seven major ecological corridors proposed for Brazil (<xref ref-type="bibr" rid="B15">Ricardo and Lima 2004</xref>).</p></tp:treatment-sec><tp:treatment-sec sec-type="conservation status" id="SECID0ETOAE"><title>Conservation status.</title><p>The species is only known from one locality in Acre and is categorised as Data Deficient (<abbrev xmlns:xlink="http://www.w3.org/1999/xlink" xlink:title="Data Deficient" id="ABBRID0EZOAE" xlink:type="simple">DD</abbrev>) according to <xref ref-type="bibr" rid="B8">IUCN (2019)</xref>. Further field studies are needed to evaluate its conservation status more accurately.</p></tp:treatment-sec><ref-list><ref id="B17"><mixed-citation xmlns:xlink="http://www.w3.org/1999/xlink" xlink:type="simple"><person-group><name name-style="western"><surname>Silveira</surname><given-names>M</given-names></name></person-group> (<year>2005</year>) <source>A floresta aberta com bambu no sudoeste da Amazônia: padrões e processos em múltiplas escalas.</source><publisher-name>EDUFAC</publisher-name>, <publisher-loc>Rio Branco</publisher-loc>, <size units="page">157 pp</size>.</mixed-citation></ref><ref id="B7"><mixed-citation xmlns:xlink="http://www.w3.org/1999/xlink" xlink:type="simple"><institution xlink:type="simple">ICMBio</institution> [Instituto Chico Mendes de Conservação da Biodiversidade] (<year>2007</year>) Plano de Manejo da Reserva Extrativista do Cazumbá-Iracema. Sena Madureira. <ext-link xlink:type="simple" ext-link-type="uri" xlink:href="https://www.icmbio.gov.br/portal/resex-do-cazumba-iracema">https://www.icmbio.gov.br/portal/resex-do-cazumba-iracema</ext-link></mixed-citation></ref><ref id="B15"><mixed-citation xmlns:xlink="http://www.w3.org/1999/xlink" xlink:type="simple"><person-group><name name-style="western"><surname>Ricardo</surname><given-names>MM</given-names></name><name name-style="western"><surname>Lima</surname><given-names>RX</given-names></name></person-group> (<year>2004</year>) Corredores ecológicos e suas políticas de implementação. Congresso Brasileiro de Unidades de Conservação, 4., Anais (Vol. 2). Seminários. FBPN e Rede Nacional Pró-Unidades de Conservação, Curitiba.</mixed-citation></ref><ref id="B8"><mixed-citation xmlns:xlink="http://www.w3.org/1999/xlink" xlink:type="simple"><institution xlink:type="simple">IUCN</institution> (<year>2019</year>) Guidelines for using the IUCN Red List Categories and Criteria. Version 14. Standards and Petitions Committee. <ext-link xlink:type="simple" ext-link-type="uri" xlink:href="http://www.iucnredlist.org/documents/RedListGuidelines.pdf">http://www.iucnredlist.org/documents/RedListGuidelines.pdf</ext-link> [accessed 14.09.2020]</mixed-citation></ref></ref-list></tp:taxon-treatment>
